# Supplementary material for: Effects of Gestational and Lactational Lead Exposure and High Fat Diet Feeding on Cerebellar Development of Postnatal Rat Offspring
Source: Nutrients. 2023 Oct 10;15(20):4325. doi: 10.3390/nu15204325 (PMC10609260; doi:10.3390/nu15204325)
Supplement: Supplementary file 1 [file nutrients-15-04325-s001.zip]

Archive with 1 entries (1 files):
- nutrients-2633596-supplementary.pdf
